# Supplementary material for: Rapid Preparation of Fluorescent Carbon Dots from Pine Needles for Chemical Analysis
Source: Nanomaterials (Basel). 2021 Dec 28;12(1):66. doi: 10.3390/nano12010066 (PMC8746989; doi:10.3390/nano12010066)
Supplement: Supplementary file 1 [file nanomaterials-12-00066-s001.zip]

Archive with 1 entries (1 files):
- nanomaterials-1504766-supplementary.pdf
